# Supplementary material for: Reaching the last mile with ivermectin mass drug administration against onchocerciasis: The case of Kwanware-Ottou persistent transmission focus in the Wenchi health district of Ghana
Source: PLoS Negl Trop Dis. 2026 Feb 5;20(2):e0013958. doi: 10.1371/journal.pntd.0013958 (PMC12900439; doi:10.1371/journal.pntd.0013958)
Supplement: S1 Table — (XLSX) [file pntd.0013958.s004.xlsx]

## Sheet: ACTION PLAN
BANDA DISTRICT ACTION PLAN ON MDA (IVEMECTIN)
CATEGORY	FINDINGS	ACTION	START DATE	END DATE	INSTITUTION/PERSON RESPONSIBLE	RESOURCES
POPULATION	Population recorded in community drug distributor (CDD) registers was much higher than the census population	Provision of 5 new registers for reregistration of each community in the Tainano area	2024-06-01	2024-07-01	NTD Focal Person	5 New community registers, 5 measuring poles, 3 gallons of fuel@ GH₵70.00 = 210
	Mobility: daily to work (farm), travel outside community, visitor, recent arrivals, travel to the farm, absent HH, absent individuals	To identify and laverage on the resting days of the community to trace absentees, farmers, miners etc.	15th July 2024	30th August 2024	NTD Focal Person	5 community registers, 1 measuring poles, 3 gallons of fuel@ GH₵70.00 = 210
AWARENESS/SENSITIZATION	Poor ivermectin coverage among those who have never attended school	strenghten SBCC activities by visiting all houses in Tainano to educate them on importance of MDA for ivermectin	1st July 2024	15th August 2024	District Health Promotion Officer	50 posters of oncho disease. 3 gallons of fuel@ GH₵70.00 = 210
	Poor ivermectin remote communities: Mensahkrum, Gyabaa, Kwadon Nsutan, Kwaedenden, Papaase and Kwanware	conduct at least 4 supervisory visits to CDD during drug distribution	15th July 2024	30th August 2024	sub-district MDA Supervisor	Motobike, 3 gallons of fuel@ GH₵70.00 = 210
		organise 5 influencers for engagement at Tainano			NTD Focal Person	5 Posters on oncho. Gingle on MDA in the local language 3 gallons of fuel@ GH₵70.00 = 210
	Infected people in the community (20/44)	identify 3 key influencers to partner health staff in educating infected people on the importance of been treated	1st July 2024	30th August 2024	District Health Promotion Officer	3 gallons of fuel@ GH₵70.00 = 210
	Misinformation: dislike orthodox medicine, unclear why taking ivm, drug use for birth control		1st July 2024	30th August 2024
	Fear of side effects	Identify household members that experience side effect for education on adverse drug reaction	1st July 2024	30th August 2024	District Health Promotion Officer
	Fulanis: low coverage, higher NT	Pairing a Fulani leader with CDD for drug distribution	1st July 2024	30th August 2024	NTD Focal Person	community registers, measuring poles
	Miners: mainly in Mensahkrum, low coverage, high NT	Pairing a Fulani leader with CDD for drug distribution	1st July 2024	30th August 2024
LOCAL ADVOCACY	Poor adherence overtime	Partner with local assembly(DCE, Assembly men, coordinating Director etc) to improve community compliance	1st July 2024	30th August 2024	DDHS	3 gallons of fuel@ GH₵70.00 = 210
		Engage local sugar comapany to support SBCC activities in the Tainano area	1st July 2024	30th August 2024	DDHS	Stationery (A4GH₵ @70.00)
CDD KNOWLEDGE	CDD training: not trained, not using dosing pole; no door-to-door dot	Train 2 CDDs for Tainano before next round of drug distribution	1st July 2024	30th July 2024	NTD Focal Person	community registers, measuring poles

## Sheet: refined action plan
BANDA DISTRICT ACTION PLAN ON MDA (IVEMECTIN)
CATEGORY	FINDINGS	ACTION	START DATE	END DATE	INSTITUTION/PERSON RESPONSIBLE	RESOURCES	What went well provid details	What went less well provide details	Challenges/action to improved	Recommandations2	Actions2 - provide detail	Priority level (low, medium, high)4	Level of action2	Responsible institution/person2	Due dates2	Ressources2
POPULATION	Population recorded in community drug distributor (CDD) registers was much higher than the census population	Provision of 5 new registers for reregistration of all community members	2024-06-01	2024-07-01	NTD Focal Person NAME: AMOS NANTAMBA	5 New community registers, 5 measuring poles, 3 gallons of fuel@ GH₵70.00 = 210	collaboration with Regional Health Directorate,NTD Focal Person and CDDs	N/A	N/A	CDDs to conduct periodic update of registers	CDDS to collaborate with household heads to get new residents registered	High	community	CDD	30/11/2024	3 gallons of fuel@ GH₵70.00 = 210
	Mobility: daily to work (farm), travel outside community, visitor, recent arrivals, travel to the farm, absent HH, absent individuals	To identify and laverage on the resting days of the community to trace absentees, farmers, miners etc.	15th July 2024	30th August 2024	NTD Focal Person NAME: AMOS NANTAMBA	5 community registers, 1 measuring poles, 3 gallons of fuel@ GH₵70.00 = 210	CDDs conducting follow-up visits on the resting days (fridays)	all absentees not treated before end of distribution period	some household members not available during distribution	CDDs to keep reserve stock of ivermectin for at least a month to treat all absentees	community awareness should be created of follow up days (fridays)	High	District, Sub-district	NTD Focal Person	30/11/2024	gong gong announcement @ 20.00
AWARENESS/SENSITIZATION	Poor ivermectin coverage among those who have never attended school	strenghten SBCC activities by visiting all houses in Tainano to educate them on importance of MDA for ivermectin	1st July 2024	15th August 2024	District Health Promotion Officer NAME: LOUIS SUNOBA	50 posters of oncho disease. 3 gallons of fuel@ GH₵70.00 = 210	Healthworkers and CDDs met with keystakeholders(small scale miners and fulanis) to engage them on the importance of MDA	staff could not conduct more house to house education of household members	short duration of staff training and drug distribution	trainings should be done early to give ample time for community mobilization	DHMT to mobilize more staff for SBCC activities in Tainano area during MDA	High	District, Sub-district	DDHS	30/11/2024	Posters, megaphone, Fuel
	Poor ivermectin remote communities: Mensahkrum, Gyabaa, Kwadon Nsutan, Kwaedenden, Papaase and Kwanware	conduct at least 4 supervisory visits to CDD during drug distribution	15th July 2024	30th August 2024	sub-district MDA Supervisor. ISAAC WIENAH	Motobike, 3 gallons of fuel@ GH₵70.00 = 210	Sub-district supervisor conducted supervisory visits to community	N/A	late allocation of resources to supervisors	resources allocation should be done timely	sub-district supervisors to conduct at least 3 supervisory visit to Tainano and CDDduring next MDA	High	Sub-district	Sub-district supervisor	next MDA	3 gallons of fuel@ GH₵70.00 = 210
		organise 5 influencers for engagement at Tainano			NTD Focal Person NAME: AMOS NANTAMBA	5 Posters on oncho. Gingle on MDA in the local language 3 gallons of fuel@ GH₵70.00 = 210	health staff had engagement with Tainano Chief and some opinion leaders	N/A	Assembly man was not present	official letters should be written to all stakeholders	official letters should be written to all stakeholders some weeks ahead of the drug distribution	High	District, Sub-district	DDHS	next MDA	stationary @120.00
	Infected people in the community (20/44)	identify 3 key influencers to partner health staff in educating infected people on the importance of been treated	1st July 2024	30th August 2024	District Health Promotion Officer NAME: LOUIS SUNOBA	3 gallons of fuel@ GH₵70.00 = 210	key influencers were identified and team visited all infected persons	N/A	One infected person no longer present in the community	Results of skin snips should always be forwarded to the DDHS any time testing is done	continous education of infected persons on the need to treat during every round of MDA	High	Sub-district	Sub-district supervisor	next MDA	posters, megaphone, 3 gallons of fuel@ GH₵70.00 = 210
	Misinformation: dislike orthodox medicine, unclear why taking ivm, drug use for birth control		1st July 2024	30th August 2024			Healthworkers and CDDs met with keystakeholders(small scale miners and fulanis) to engage them on the importance of MDA	one on one engagement with some community members with questions on the MDA	Less visits were done for SBCC	SBCC team should visit community at least two times before the start of the next MDA	SBCC team to draw a detailed action plan for SBCC activities for implementation during next MDA	High	District, Sub-district	DHPO	next MDA	3 gallons of fuel@ GH₵70.00 = 210,IE&C material
	Fear of side effects	Identify household members that experience side effect for education on adverse drug reaction	1st July 2024	30th August 2024	District Health Promotion Officer NAME: LOUIS SUNOBA		N/A	N/A	N/A	N/A	N/A	Low	District, Sub-district	NTD Focal Person	next MDA	Adverse drug reporting forms etc, data@GH₵100.0
	Fulanis: low coverage, higher NT	Pairing a Fulani leader with CDD for drug distribution	1st July 2024	30th August 2024	NTD Focal Person NAME: AMOS NANTAMBA	community registers, measuring poles	Done	More fulani leaders not engaged	Language Barriers	Fulani leaders and Sub-District supervisor to get a Fulani who can speak Twi for interpretation	Continue to engage more of the Fulani leaders on the importance of MDA before Mass Drug Distribution	High	District, Sub-district	District-Sub-district	next MDA	3 gallons of fuel@ GH₵70.00 = 210,IE&C material
	Miners: mainly in Mensahkrum, low coverage, high NT	Pairing a Fulani leader with CDD for drug distribution	1st July 2024	30th August 2024			Done	More Small Scale Minning leaders not engaged	Language Barriers	Minners leadership and Sub-District supervisor to get someone who can speak both French and English for interpretation	Continue to engage more of the minners leaders on the importance of MDA before Mass Drug Distribution	High	District, Sub-district	District-Sub-district	next MDA	3 gallons of fuel@ GH₵70.00 = 210,IE&C material
LOCAL ADVOCACY	Poor adherence overtime	Partner with local assembly(DCE, Assembly men, coordinating Director etc) to improve community compliance	1st July 2024	30th August 2024	DDHS NAME: MR SIMON ADAMS	3 gallons of fuel@ GH₵70.00 = 210	Not Done	Engagement with District assembly not done	Conflicting demands	DDHS to continue writing letters to the District Assembly for audience	DDHS to discus MDA implementation activities during District Assembly Sub-Health committee meeting	High	DHMT	DHMT	next MDA	funds for meeting stakeholders @ GH₵500
		Engage local sugar comapany to support SBCC activities in the Tainano area	1st July 2024	30th August 2024	DDHS NAME: MR SIMON ADAMS	Stationery (A4GH₵ @70.00)	Board not established yet	N/A	N/A	DHMT to continuesly monitor in order to engage them when the board is established	DHMT to engage key individuals of the company formation as and when a board is formed	High	DHMT	DHMT	next MDA	fuel GH₵70.0
CDD KNOWLEDGE	CDD training: not trained, not using dosing pole; no door-to-door dot	Train 2 CDDs for Tainano before next round of drug distribution	1st July 2024	30th July 2024	NTD Focal Person NAME: AMOS NANTAMBA	community registers, measuring poles	all CDDs trained for MDA	N/A	Resources of CDDs training not released on time	DHMT to draw a training plan for the training ofall CDDs during the next MDA	Resources for training shoud always be released early for CDDs training	High	District, Sub-district	District-Sub-district	next MDA	funds for training of CDDs @ GH₵1300.00

## Sheet: MONITORING TEAM
DESIGNATION
BOASE TAINANO ASSEMBLY MAN
BOASE CHN
DDHS
