# Supplementary material for: Reaching the last mile with ivermectin mass drug administration against onchocerciasis: The case of Kwanware-Ottou persistent transmission focus in the Wenchi health district of Ghana
Source: PLoS Negl Trop Dis. 2026 Feb 5;20(2):e0013958. doi: 10.1371/journal.pntd.0013958 (PMC12900439; doi:10.1371/journal.pntd.0013958)
Supplement: S2 Table — (XLSX) [file pntd.0013958.s005.xlsx]

## Sheet: 1st acion plan 
Category	Findings	Recommandations	Actions	Priority level (low, medium, high)	Level of action	Responsible institution/person	Due dates	Ressources
Population	Population recorded in community drug distributor (CDD) registers was much higher than the census population	To re-register all households in Tainano community To train all CCDs in Tainano	Registration of all HH in Tainano by the CDD with the registrator Training of all CCDs by the NTD FP	High	National, Regioanal, District, Community	RNTD FP, DDHS, NTD FP, CDDs,	Start date: 15th June 2024 End date: 19th June 2024	CDD (15) will be recruited in the district the hotspot community (addtioanl 1 CDD) 2 Opinion leaders will be consulted to play advocacy role 2 new Registers will be needed to re-register all households 2 pens will be needed for the CDD
Sensitization	Poor ivermectin coverage among those who have never attended school	To intensify community education on Ivermectin	education will be done twice every year on the benefit of taking Ivermectin, CDD must be motivated to reach every houehold	High	District, Community	NTD FP, Opinion leadres, CDDs, DHPO	Start date: 1st July 2024 End date: 14th July 2024	2 Opinion leader will be needed at the hotspot community, Flip chart, 10 print out of Key messages will be required 5 posters will be needed for pictoral view megaphone, 2 gallons of Fuel is needed, 2 rain coats are needed by the CDD,
Sensitization	Poor ivermectin remote communities: Mensahkrum, Gyabaa, Kwadon Nsutan, Kwaedenden, Papaase and Kwanware	To intensify community education on Ivermectin	CCD to move from settlement to settlement to educate members	High	District, Community	NTD FP, CDD, HPO	Start date: 15th June 2024 End date: 30th June 2024	2 CDD will be recruited to sensitize the community , Wellington boot, rain coat, 2 gallons of fuel will be needed
Sensitization	Infected people in the community (20/44)	continues supply of ivermectin	to ensure high compliance of DOT	High	Community	CDD	Start date: July 2024 End date: August 2024	2 CDD will be required to help in the drug distribution ,2000 Ivermectin drugs will be required, Posters indicating dx condition, Wellington boot, rain coat, fuel
Side effect	Fear of side effects	To intensify community education on Ivermectin side reactions	Periodic education during period of implementation	Medium	District, Community	NTD FP, Opinion leadres, CDDs	Start date: July 2024 End date: August 2024	2 Opinion leaders, Pentecost church elder 5 print out of Key messages, 5 posters will be needed, 2 gallons of Fuel needed by the NTD FP & DHPO, 2 rain coats will be needed for the CDD,
Sensitization	Misinformation: dislike orthodox medicine, unclear why taking ivm, drug use for birth control	To intensify community education on community members	CCD to move from settlement to settlement to educate members	High	District, Community	NTD FP, CDD	Start date: July 2024 End date: August 2024	2 Opinion leaders 10 print out of Key messages 5 posters, 2 gallons of Fuel will be needed by the NTD FP & DHPO
Population	Mobility: daily to work (farm), travel outside community, visitor, recent arrivals, travel to the form, absent HH, absent individuals	to inform the community about the distribution dates CDD to conduct re-visit	Informing the community about the period of distribution CDD to do re-visit	Medium	Community	CDD	Start date: July 2024 End date: August 2024	2 Opinion leaders 1 Flip chart 15 flyers 2 CDD
Advocacy	Fulanis: low coverage, higher NT	To visit fulani settlements to inform the community about the distribution dates	CDD to move to all settlements of Fulani Informing the community about the period of distribution	High	District, Community	NTD FP, CDD	Start date: July 2024 End date: August 2024	2 Opinion leaders 1 Flip chart 15 flyers will be needed to be distributed to the community members 2 CDDs will be needed
Advocacy	Miners: mainly in Mensahkrum, low coverage, high NT	N/A
CDD Knowledge	CDD training: not trained, not using dosing pole; no door-to-door dot	to train 2 CCDs in the hotspot community	training of the 2 CDDs before start of MDA on the use of the dosing pole and ansuring DOT	High	Community	DDHS, NTD FP	Start date: 15th June 2024 End date: 16th June 2024	2 gallons of fuel will be needed by the NTD FP to train the CDDs
Sensitization	Poor adherence overtime	To intensify community education on community members	CCD to move from settlement to settlement to educate members	High	Community	CDD	Start date: 15th June 2024 End date: 30th June 2024	2 Opinion leaders and the Odikro will be consulted to play advocacy roles, the DHPO will need 2 gallons of fuel to sensitize the community
Comments	we recommend that, digital registratioin should be done among households instead of the manual registration by the register
	Funds for SBCC should arrive on time
	Logistics such as rain coats, wellington boats should be part of the motivational
No.	District Monitoring team
2	DDHS
3	CHN
4	CDD
5	Community members
	PHO

## Sheet: refined action plan
Category	Findings	Recommandations	Actions	Priority level (low, medium, high)	Level of action	Responsible institution/person	Due dates	Ressources	What went well provid details	What wen less well provide details	Challenges/action to improve	Recommandations2	Actions2 - provide detail	Priority level (low, medium, high)4	Level of action2	Responsible institution/person2	Due dates2	Ressources2
Population	Population recorded in community drug distributor (CDD) registers was much higher than the census population	To re-register all households in Tainano community To train all CCDs in Tainano	Registration of all HH in Tainano by the CDD with the registrator Training of all CCDs by the NTD FP	High	National, Regioanal, District, Community	RNTD FP, DDHS, NTD FP, CDDs,	Start date: 15th June 2024 End date: 19th June 2024	CDD (15) will be recruited in the district the hotspot community (addtioanl 1 CDD) 2 Opinion leaders will be consulted to play advocacy role 2 new Registers will be needed to re-register all households 2 pens will be needed for the CDD	Household re-registration helps us to know actual population in Tainano	None	Frequent absent of household, Lack of rain coat and wellingto boot, Scattered settlement making movement very difficult	Provision of rain coat and wellington boot, Provision bicycle or fuel to aid CDD movement	Continue re-registration	High	Community Level	NTD FP, CDD and CHN	December, 2024	Community Registers, rain coat, wellington boot
Sensitization	Poor ivermectin coverage among those who have never attended school	To intensify community education on Ivermectin	education will be done twice every year on the benefit of taking Ivermectin, CDD must be motivated to reach every houehold	High	District, Community	NTD FP, Opinion leadres, CDDs, DHPO	Start date: 1st July 2024 End date: 14th July 2024	2 Opinion leader will be needed at the hotspot community, Flip chart, 10 print out of Key messages will be required 5 posters will be needed for pictoral view megaphone, 2 gallons of Fuel is needed, 2 rain coats are needed by the CDD,	High intake of Ivermectin	None	shortage of ivermectin	Adequate drugs to be supplied to CDD	Continue Community sensitization	High	Community	NTD FP, DHPO, DDHS	December, 2024	Posters, Flyers Funds, Local FM station, Megaphone
Sensitization	Poor ivermectin remote communities: Mensahkrum, Gyabaa, Kwadon Nsutan, Kwaedenden, Papaase and Kwanware	To intensify community education on Ivermectin	CCD to move from settlement to settlement to educate members	High	District, Community	NTD FP, CDD, HPO	Start date: 15th June 2024 End date: 30th June 2024	2 CDD will be recruited to sensitize the community , Wellington boot, rain coat, 2 gallons of fuel will be needed	High intake of Ivermectin	None	None	Continue community sensitization	Continue Community sensitization	High	Community	CDD, NTD FP, DDHS, HPO	December, 2024	Posters, Flyers Funds, Local FM station, Megaphone
Sensitization	Infected people in the community (20/44)	continues supply of ivermectin	to ensure high compliance of DOT	High	Community	CDD	Start date: July 2024 End date: August 2024	2 CDD will be required to help in the drug distribution ,2000 Ivermectin drugs will be required, Posters indicating dx condition, Wellington boot, rain coat, fuel	High intake of Ivermectin	None	None	Adequate drugs to be supplied to CDD	Continue Community sensitization	High	Community	CDD, NTD FP, DDHS, HPO	Every month	Posters, Flyers Funds, Local FM station, Megaphone
Side effect	Fear of side effects	To intensify community education on Ivermectin side reactions	Periodic education during period of implementation	Medium	District, Community	NTD FP, Opinion leadres, CDDs	Start date: July 2024 End date: August 2024	2 Opinion leaders, Pentecost church elder 5 print out of Key messages, 5 posters will be needed, 2 gallons of Fuel needed by the NTD FP & DHPO, 2 rain coats will be needed for the CDD,	High intake of Ivermectin	None	None	Continue Community sensitization	Continue Community sensitization	High	Community	CDD, NTD FP, DDHS, HPO	Every month	Posters, Flyers Funds, Local FM station, Megaphone
qa	Misinformation: dislike orthodox medicine, unclear why taking ivm, drug use for birth control	To intensify community education on community members	CCD to move from settlement to settlement to educate members	High	District, Community	NTD FP, CDD	Start date: July 2024 End date: August 2024	2 Opinion leaders 10 print out of Key messages 5 posters, 2 gallons of Fuel will be needed by the NTD FP & DHPO	High intake of Ivermectin	None	None	Continue Community sensitization	Continue Community sensitization	High	Community	CDD, NTD FP, DDHS, HPO	Every month	Posters, Flyers Funds, Local FM station, Megaphone
Population	Mobility: daily to work (farm), travel outside community, visitor, recent arrivals, travel to the form, absent HH, absent individuals	to inform the community about the distribution dates CDD to conduct re-visit	Informing the community about the period of distribution CDD to do re-visit	Medium	Community	CDD	Start date: July 2024 End date: August 2024	2 Opinion leaders 1 Flip chart 15 flyers 2 CDD	Community participation and cooperation was good	None	None	Continue Community sensitization	Continue Community sensitization	High	Community	CDD, NTD FP, DDHS, HPO	Every month	Posters, Flyers Funds, Local FM station, Megaphone
Advocacy	Fulanis: low coverage, higher NT	To visit fulani settlements to inform the community about the distribution dates	CDD to move to all settlements of Fulani Informing the community about the period of distribution	High	District, Community	NTD FP, CDD	Start date: July 2024 End date: August 2024	2 Opinion leaders 1 Flip chart 15 flyers will be needed to be distributed to the community members 2 CDDs will be needed	High intake of Ivermectin and cooperation was good	None	None	Continue Community sensitization	Continue Community sensitization	High	Community	CDD, NTD FP, DDHS, HPO	Every month	Posters, Flyers Funds, Megaphone
	Miners: mainly in Mensahkrum, low coverage, high NT	N/A
CDD Knowledge	CDD training: not trained, not using dosing pole; no door-to-door dot	to train 2 CCDs in the hotspot community	training of the 2 CDDs before start of MDA on the use of the dosing pole and ansuring DOT	High	Community	DDHS, NTD FP	Start date: 15th June 2024 End date: 16th June 2024	2 gallons of fuel will be needed by the NTD FP to train the CDDs	CDD trained,Measuring pole supplied	Delay in release of funds for CDD Training	Difficult reaching CDD through phone due poor. Inadequate Funding	Funds for training should be release on time	Funds for training should be release on time	High	National, Region,and District	DDHS, RDHS	Two weeks before Program	Funds, measuring Pole, Register
Sensitization	Poor adherence overtime	To intensify community education on community members	CCD to move from settlement to settlement to educate members	High	Community	CDD	Start date: 15th June 2024 End date: 30th June 2024	2 Opinion leaders and the Odikro will be consulted to play advocacy roles, the DHPO will need 2 gallons of fuel to sensitize the community	High community participation and cooperation	None	None	Continue community sensitization	Continue community sensitization	Medium	Community	CDD, NTD FP, DDHS, HPO	Every month	Posters, Flyers Funds, Megaphone
Comments	we recommend that, digital registratioin shouldn be done among households instead of the manual registration by the register
	Funds for SBCC should arrive on time
	Logistics such as rain coats, wellington boats should be part of the motivational
No.	Monitoring and Implementation of action plan Team
1	DDHS
2	CHN
3	CDD
4	Community members
5	PHO
					0.889	52812	46584
