# Supplementary material for: Reaching the last mile with ivermectin mass drug administration against onchocerciasis: The case of Kwanware-Ottou persistent transmission focus in the Wenchi health district of Ghana
Source: PLoS Negl Trop Dis. 2026 Feb 5;20(2):e0013958. doi: 10.1371/journal.pntd.0013958 (PMC12900439; doi:10.1371/journal.pntd.0013958)
Supplement: S3 Table — (XLSX) [file pntd.0013958.s006.xlsx]

## Sheet: Recommandations
Findings	Recommandations	Actions	Priority level (low, medium, high)	Level of action	Responsible institution/person	Due dates	Ressources
Population recorded in community drug distributor (CDD) registers was much higher than the census population	Community re-registration of population.	Training of CDDs in Kwadom Joboy 1	HIGH	District/Subdistrict	MDHS/NTD Focal Person/MHPO	June, 2024	1. Registers 14 2. Funds for CDDs training GHC 3,600 3. Stationery GHC 1,000 4. Funds for community sensitization GHC 3,000
		Training of CDDs in Kwadom Boase 1
		Training of CDDs in Kwadom Nsuta 1
		Training of CDDs in Wenamda 1
		Training of CDDs in Gyabaa 1
		Training of CDDsBranam 3
		Training of CDDs in Subinso No1 2
		Training of CDDs in Abotareye 2
		Training of CDDs in Paapasu 1
		Training of CDDs in Ottou 1
		Training of CDDs in Kwanware 1
		Community sensitization 12
Poor ivermectin coverage among those who have never attended school	Identify all the never attended school and effectively sensitize them	Conduct 14 Inter Personal Communication	High	District, Subdistrict and Targeted Communities	MDHS/NTD Focal Person/MHPO	July, 2024	Fuel GHC 2400, Poster 100, Flyer 100
Poor ivermectin remote communities: Mensahkrum, Gyabaa, Kwadon Nsutan, Kwaedenden, Papaase and Kwanware	Increase the of CDDs per community, Intensify Community Sensitization on MDAs	Organise community durbar in 12 communities, Liaise with Region and National to increase CDDs	High	National, Region and District	Headquarters, Region and District	July, 2024	Funds, Fuel, CDDs, Poster
Infected people in the community (20/44)	1. Treat the infected persons with doxycycline to kill the adult worm. 2. Continue to treat them with ivermectin	Identify and treat all the infected person	High	Community	Headquarters, Region, Subdistrict and District	July-November, 2024	Doxycycline, Funds, Staff
Fear of side effects	Education on the side effects and assurance of Free treatment of side effects	Education to 12 organized groups in the communities	Medium	Community	MDHS/NTD Focal Person/MHPO	July, 2024	Funds, posters
Misinformation: dislike orthodox medicine, unclear why taking ivm, drug use for birth control	Clarify Misinformation through community education and sensitization	Education to 12 organized groups in the communities	Low	Community	MDHS/NTD Focal Person/MHPO	July, 2024	Funds, posters
Mobility: daily to work (farm), travel outside community, visitor, recent arrivals, travel to the form, absent HH, absent individuals	identify thatch all houses and follow them for dosing during MDAs, Conduct MDAs during dry season when most people are in the communities	Implement MDAs in the communities	High	Community	Headquarters, Region and District	December, 2024	Ivermectin, Funds
Fulanis: low coverage, higher NT	1. Identify and mapup the fulani settlements in the communities 2. Engagement with the heads of the fulanis and commmunity chiefs	Meeting with Community chiefs and Fulani leadership	High	Community	MDHS/NTD Focal Person/Subdistrict Heads	July, 2024	Funds, Community Meetings
Miners: mainly in Mensahkrum, low coverage, high NT	N/A
CDD training: not trained, not using dosing pole; no door-to-door dot	Newly recruited CDDs should be trained on the drugs administration process before deploying to the field	Train 12 CDDs on the use of dosing poles and observation of DOT	Medium	Subdistrict	MDHS/NTD Focal Person/Subdistrict Heads	July, 2024	Poles, Registers, Funds
Poor adherence overtime	Intensify Community education and sensitization	Organise community durbar in 12 communities	Medium	Community	MDHS/NTD Focal Person/Subdistrict Heads	July, 2024	Funds, Community Meetings
k

## Sheet: Refined action plan
Findings	Recommandations	Actions	Priority level (low, medium, high)	Level of action	Responsible institution/person	Due dates	Resources	What went well provid details	What wen less well provide details	Challenges/action to improved	Recommandations2	Actions2 - provide detail	Priority level (low, medium, high)4	Level of action2	Responsible institution/person2	Due dates2	Ressources2
Population recorded in community drug distributor (CDD) registers was much higher than the census population	Community re-registration of population.	Training of CDDs in Kwadom Joboy 1	HIGH	District/Subdistrict	MDHS/NTD Focal Person/MHPO	June, 2024	1. Registers 14 2. Funds for CDDs training GHC 3,600 3. Stationery GHC 1,000 4. Funds for community sensitization GHC 3,000	1 CDD in Kwadom Joeboy was selected with the help of the skakeholders and trained.	N/A	N/A	Strenghten colaboration with stakeholdres during monthly child welfare clinics, national programs	Visit stakeholders during child welfare clinics in the community	High	sub district	CHO	every CWC day in the month	25 gallons of fuel at 70GHC
		Training of CDDs in Kwadom Boase 1						N/A	No CDD in this community was trained	N/A	Look for a resident volunteer to work during mass drug administration	To liase with stakeholders to recruit and train 1 CDD at Kwadom Boase	High	District/Subdistrict	MDHS/NTD Focal Person/MHPO	5th December 2024	Human resource (CDD), FUNDS to train the recruited CDDs @GHC260, STATIONERY @GHC980
		Training of CDDs in Kwadom Nsuta 1						1 CDD in Kwadom Nsuta was selected with the help of the skakeholders and trained.	N/A	N/A	Strenghten colaboration with stakeholdres during monthly child welfare clinics, national programs	Visit stakeholders duing child welfare clinics in the community	High	sub district	CHO	every CWC day in the month	22 gallons of fuel @GHC70
		Training of CDDs in Wenamda 1						1 CDD in Wenamda was selected with the help of the skakeholders and trained.	N/A	N/A	Strenghten colaboration with stakeholdres during monthly child welfare clinics, national programs	Visit stakeholders duing child welfare clinics in the community	High	sub district	CHO	every CWC day in the month	22 gallons of fuel @GHC70
		Training of CDDs in Gyabaa 1						1 CDD in Gyabaa was selected with the help of the skakeholders and trained.	N/A	N/A	Strenghten colaboration with stakeholdres during monthly child welfare clinics, national programs	Visit stakeholders duing child welfare clinics in the community	High	sub district	CHO	every CWC day in the month	33 gallons of fuel @GHC70
		Training of CDDsBranam 3						3 CDD's in Branam were selected with the help of the skakeholders and trained.	N/A	N/A	Strenghten colaboration with stakeholdres during monthly child welfare clinics, national programs	Visit stakeholders duing child welfare clinics in the community	High	sub district	CHO	every CWC day in the month	42 gallons of fuel @GHC70
		Training of CDDs in Subinso No1 2						2 CDD's in Subinso - 1 was selected with the help of the skakeholders to add to the old CDD and trained.	N/A	N/A	Strenghten colaboration with stakeholdres during monthly child welfare clinics, national programs	Visit stakeholders duing child welfare clinics in the community	High	sub district	CHO	every CWC day in the month	34 gallons of fuel @GHC70
		Training of CDDs in Abotareye 2						2 CDD's in Abotareye were selected with the help of the skakeholders and trained.	N/A	N/A	Strenghten colaboration with stakeholdres during monthly child welfare clinics, national programs	Visit stakeholders duing child welfare clinics in the community	High	sub district	CHO	every CWC day in the month	42 gallons of fuel @GHC70
		Training of CDDs in Paapasu 1						1 CDD in Papase was selected with the help of the skakeholders and trained.	N/A	N/A	Strenghten colaboration with stakeholdres during monthly child welfare clinics, national programs	Visit stakeholders duing child welfare clinics in the community	High	sub district	CHO	every CWC day in the month	22 gallons of fuel @GHC70
		Training of CDDs in Ottou 1						1 CDD in Ottuo was selected with the help of the skakeholders and trained.	N/A	N/A	Strenghten colaboration with stakeholdres during monthly child welfare clinics, national programs	Visit stakeholders duing child welfare clinics in the community	High	sub district	CHO	every CWC day in the month	42 gallons of fuel @GHC70
		Training of CDDs in Kwanware 1						1 CDD in Kwanware was selected with the help of the skakeholders and trained.	N/A	N/A	Strenghten colaboration with stakeholdres during monthly child welfare clinics, national programs	Visit stakeholders duing child welfare clinics in the community	High	sub district	CHO	every CWC day in the month	22 gallons of fuel @GHC70
		Community sensitization 12						We were able to carry out sensitization in all the communities which led to an improvement in the last MDA program	N/A	Time constrains due to conflicting programme the health workers were not able to organise the durbar	Coommunity leaders to organise the durbars and invite the health staff to facilitate the discussion	To encourage Coommunity leaders to organise the durbars and invite the health staff to facilitate the discussion	medium	sub district	Comminuty Heads, MHDS/ NTD focal person	November, 2024	FLYERS, FUNDS for lunch and fuel @ GHC 200 for 9 days, POSTERS
Poor ivermectin coverage among those who have never attended school	Identify all the never attended school and effectively sensitize them	Conduct 14 Inter Personal Communication	High	District, Subdistrict and Targeted Communities	MDHS/NTD Focal Person/MHPO	July, 2024	Fuel GHC 2400, Poster 100, Flyer 100	10 people who have never been to scholol were engaged and educated on MDA	N/A	Language barrier	Identify community members who understand both twi and the language spoken by the individual to do the interpretation	To Identify community members who understand both twi and the language spoken by the individual to do the interpretation	medium	sub district	sub district	November, 2024	22 gallons of fuel @GHC70
Poor ivermectin remote communities: Mensahkrum, Gyabaa, Kwadon Nsutan, Kwaedenden, Papaase and Kwanware	Increase the of CDDs per community, Intensify Community Sensitization on MDAs	Organise community durbar in 12 communities, Liaise with Region and National to increase CDDs	High	National, Region and District	Headquarters, Region and District	July, 2024	Funds, Fuel, CDDs, Poster	N/A	no durbar was held in any of the communitities	time factor due to confliction with other health programs	Intensify Community Sensitization on MDAs	stakeholders to organize community durbars and invite the health team for the sensitization	high	community	Comminuty Heads, MHDS/ NTD focal person	November, 2024	22 gallons of fuel @GHC70
Infected people in the community (20/44)	1. Treat the infected persons with doxycycline to kill the adult worm. 2. Continue to treat them with ivermectin	Identify and treat all the infected person	High	Community	Headquarters, Region, Subdistrict and District	July-November, 2024	Doxycycline, Funds, Staff	34 infected persons have been identified in the communities. 1 person is deceased, 2 are pregnant, 1 is breastfeeding and 2 have travelled within the last two weeks after cornfirming them. 28 infected people are put on treament with Doxycline. they have been informed of the side effcts of the drug and to report to the health facility if they experince any side reactions. Enablers for the treatmen…	N/A	poor road network	1. Treat the infected persons with doxycycline to kill the adult worm. 2. monitor those have travelled out and treat them in their return. Monitor the pregnant and lactating mothers and treat them after weaning off breastfeeding. Continue to treat them with ivermectin during MDA'a	weekly visit to all the infected people and monitor their treatment progress. Also, encourage them to complete the treatment.	high	community	MHDS/ Sub district NTD Focal person, CDD	30th November, 2024	22 gallons of fuel @GHC70, doxycline, enablers, ivermectin
Fear of side effects	Education on the side effects and assurance of Free treatment of side effects	Education to 12 organized groups in the communities	Medium	Community	MDHS/NTD Focal Person/MHPO	July, 2024	Funds, posters	During the community annoucement and social mobilization, education was given on side effects. Another targeted education was done with a susu group at Abotareye	educational leaflets and posters were not available	time factor due to conflction with other health programs some 2 communities did not benefit much	Visit the communities on their resting days , which is mostly Fridays	to laise with organised groups leaders to invite us to their meetings for MDA sentitization and education	medium	community	organised group leaders, sub district NTD focal person	November, 2024	FLYERS,FUNDS FUNDS for lunch and fuel @ GHC 200 for 9 days, POSTERS
Misinformation: dislike orthodox medicine, unclear why taking ivm, drug use for birth control	Clarify Misinformation through community education and sensitization	Education to 12 organized groups in the communities	Low	Community	MDHS/NTD Focal Person/MHPO	July, 2024	Funds, posters	During the community annoucement and social mobilization, education was given on side effects. Another targeted education was done with a susu group at Abotareye	educational leaflets and posters were not available	time factor due to conflction with other health programs	Visit the communities on their resting days , which is mostly Fridays	to laise with organised groups leaders to invite us to their meetings for MDA sentitization and education	medium	community	organised group leaders, sub district NTD focal person	November, 2024	FLYERS,FUNDS FUNDS for lunch and fuel @ GHC 200 for 9 days, POSTERS
Mobility: daily to work (farm), travel outside community, visitor, recent arrivals, travel to the farm, absent HH, absent individuals	identify thatch all houses and follow them for dosing during MDAs, Conduct MDAs during dry season when most people are in the communities	Implement MDAs in the communities	High	Community	Headquarters, Region and District	December, 2024	Ivermectin, Funds	MDA was implemented in all communities in the Sub District.	absentee's were not dosed during the last MDA	poor road network	to laise with community leaders and CDD's to report to the sub-municipal when ever those who were missed duirng the MDA return to the community	inform the community members exact date and time the CDD will be dosing them during MDA sensitization	high	community	MHDS, sub district NTD monitoring team	November, 2024	Ivermectin, Funds FUNDS for lunch and fuel @ GHC 200 for 9 days
Fulanis: low coverage, higher NT	1. Identify and mapup the fulani settlements in the communities 2. Engagement with the heads of the fulanis and commmunity chiefs	Meeting with Community chiefs and Fulani leadership	High	Community	MDHS/NTD Focal Person/Subdistrict Heads	July, 2024	Funds, Community Meetings	community heads were engaged during community sensitization. Fulani rep was engaged via phone call and he led us to their settlements. They were identifeid and dosed during the MDA	1. the fulani head was not ientified and engaged. 2. there were still refusals among the Fulani's	language barrier, poor road network	identify and engage with fulani heads who understand both twi and the language spoken by the individual to do the interpretation	1. identify and engage with fulani heads who understand both twi and the language spoken by the individual to do the interpretation. 2. laise with Fulani Chief to organize community durbar and invite the sub municipal monitoring team for sensitization and education	high	community	fulani head, MHDS, Sub district NTD focal person	2024-11-01	FLYERS,FUNDS FUNDS for lunch and fuel @ GHC 200 for 9 days, POSTERS
Miners: mainly in Mensahkrum, low coverage, high NT	N/A
CDD training: not trained, not using dosing pole; no door-to-door dot	Newly recruited CDDs should be trained on the drugs administration process before deploying to the field	Train 12 CDDs on the use of dosing poles and observation of DOT	Medium	Subdistrict	MDHS/NTD Focal Person/Subdistrict Heads	July, 2024	Poles, Registers, Funds	10 CDD's were trained on the use of dosing poles and observation of DOT. Wenchi MHD supported the sub-district with 20 dosing poles	N/A	difficulty in getting the youth for CDD work	To liase with stakeholders to recruit and train 1 CDD each at Kwadom Boase and Kwanware	Train 2 new CDD's on the use of dosing poles and observation of DOT	medium	sub district	MHDS, sub district NTD	November, 2024	CDDs,POSTERS ,POLES ,FLYERS
Poor adherence overtime	Intensify Community education and sensitization	Organise community durbar in 12 communities	Medium	Community	MDHS/NTD Focal Person/Subdistrict Heads	July, 2024	Funds, Community Meetings	N/A	no durbar was held in any of the communitities	time factor due to confliction with other health programs	Intensify Community education and sensitization	stakeholders to organize community durbars and invite health team for sensitization and education	medium	Community	MHDS, sub district NTD, community cheifs, CDD's	November, 2024	FLYERS, FUNDS FUNDS for lunch and fuel @ GHC 200 for 9 days, POSTERS
k
